# Supplementary material for: Candidate master microRNA regulator of arsenic-induced pancreatic beta cell impairment revealed by multi-omics analysis
Source: Arch Toxicol. 2022 Mar 21;96(6):1685–99. doi: 10.1007/s00204-022-03263-9 (PMC9095563; doi:10.1007/s00204-022-03263-9)
Supplement: Supplementary file 1 — Supplementary Supplemental Table 1: Mapping statistics generated by miRquant 2.0. Output statistics from miRquant 2.0 analysis. Supplemental Table 2: Top 30 enriched pathways for genes downregulated by iAsIII. Input genes were generated by DESeq2 analysis (RNA-seq: p adjusted < 0.05, log2fold-change < -0.5, basemean > 500) for iAsIII treated cells and the gene list was entered into Enrichr. Results were sorted by combined score and the top 30 were selected. Supplemental Table 3: Top 30 enriched pathways for genes downregulated by MAsIII. Input genes were generated by DESeq2 analysis (RNA-seq: p adjusted < 0.05, log2fold-change < -0.5, basemean > 500) for MAsIII treated cells and the gene list was entered into Enrichr. Results were sorted by combined score and the top 30 were selected. Supplemental Table 4: Mapping statistics for ChRO-seq. Output statistics from ChRO-seq analysis (XLSX 25 KB) [file 204_2022_3263_MOESM1_ESM.xlsx]

## Sheet: Supplemental Table 1
Supplemental Table 1: Mapping Stats for Mirquant
Sample Name	Condition	Batch	Total Reads	Trimmed Reads	Percent Trimmed Reads	Too Short Reads	Percent Too Short	Exact Match Reads	Percent Exact Matches	Mismatch Reads	Percent Mismatched	Mapped Reads	Percent Mapped	miR Mapped Reads	Percent miR Mapped
C1_S58_L006_R1_001	R_control	1	26637157	14447694	54.24	4882901	18.33	12176757	84.28	2270937	15.72	13022597	90.14	7071461	54.3
C2_S59_L006_R1_001	R_control	1	34976197	18105747	51.77	6883602	19.68	15416642	85.15	2689105	14.85	31419072	173.53	15922669	50.68
C3_S60_L006_R1_001	R_control	1	33874587	18581020	54.85	6550019	19.34	15815029	85.11	2765991	14.89	32173886	173.15	15053618	46.79
iAs1_S61_L006_R1_001	R_iAs	1	28870905	15245356	52.81	6133634	21.25	12999422	85.27	2245934	14.73	26535485	174.06	12664162	47.73
iAs2_S62_L006_R1_001	R_iAs	1	37721556	20237723	53.65	8462195	22.43	17282135	85.4	2955588	14.6	35227690	174.07	16827198	47.77
iAs3_S63_L006_R1_001	R_iAs	1	34058004	18674052	54.83	6539927	19.2	15894470	85.12	2779582	14.88	32324629	173.1	15157665	46.89
Control2_S1_R1_001	Control	2	47521204	27051102	56.92	16231120	34.16	18141437	67.06	8909665	32.94	21905054	80.98	13755273	62.79
Control3_S2_R1_001	Control	2	45327105	26121532	57.63	12144973	26.79	19557373	74.87	6564159	25.13	22609373	86.55	16369555	72.4
MAs1_S5_R1_001	MAs	2	44979982	27566665	61.29	10709718	23.81	20967799	76.06	6598866	23.94	23891571	86.67	16504274	69.08
MAs2_S6_R1_001	MAs	2	46595757	26012498	55.83	14527550	31.18	17544028	67.44	8468470	32.56	20770985	79.85	12417115	59.78
MAs3_S7_R1_001	MAs	2	55183803	33996795	61.61	14797848	26.82	26124597	76.84	7872198	23.16	30138480	88.65	22201359	73.66
MAs4_S8_R1_001	MAs	2	43173419	26118947	60.5	12843547	29.75	19146398	73.3	6972549	26.7	22218859	85.07	15521443	69.86
iAs2_S3_R1_001	iAs	2	41709096	24701031	59.22	12283772	29.45	18050667	73.08	6650364	26.92	21202333	85.84	15011961	70.8
iAs3_S4_R1_001	iAs	2	42471917	23739982	55.9	13655874	32.15	17751238	74.77	5988744	25.23	20560899	86.61	14050923	68.34

## Sheet: Supplemental Table 2
Supplemental Table 2: Top 30 Pathways with genes downreguled by iAsIII
	Term	Overlap	P-value	Adjusted P-value	Odds Ratio	Combined Score	Genes
1	Circadian rhythm	7/31	6.33e-05	0.003046	8.4143	81.352	PER2;PER3;BHLHE40;RORC;CRY1;CSNK1E;ARNTL
2	Ribosome	20/158	4e-07	0.000109	4.23869	62.4453	RPL4;RPL5;RPL3;RPL21;RPL31;RPS8;RPL34;RPL8;MRPS6;RPS25;RPS17;RPS27;RPL27A;RPL36;RPL14;RPS3;RPL13;RPL29;RPL17;RPS13
3	Central carbon metabolism in cancer	11/70	2.14e-05	0.001945	5.40117	58.0804	RET;NTRK1;PFKL;PKM;PDHA1;MYC;PTEN;SLC2A2;FGFR3;PDK1;FGFR1
4	Coronavirus disease	23/232	4.24e-06	0.000579	3.22139	39.8499	RPL4;RPL5;JUN;RPL3;RPL21;RPL31;PRKCB;RPS8;RPL34;RPL8;MAPK13;RPS25;RPS17;RPS27;RPL27A;RPL36;RPL14;RPS3;RPL13;RPL29;RPL17;RPS13;HBEGF
5	Parathyroid hormone synthesis, secretion and action	13/106	5.94e-05	0.003046	4.05461	39.4596	MEF2A;CASR;PRKCB;ITPR1;LRP5;SLC9A3R1;PLCB3;MMP15;GNA11;GNA12;MEF2D;FGFR1;HBEGF
6	GnRH secretion	9/64	0.000285	0.009738	4.7273	38.5828	CACNA1I;GABBR2;PLCB3;PRKCB;GNA11;ITPR1;CACNA1H;HCN2;CACNA1G
7	Aldosterone synthesis and secretion	12/98	0.000115	0.004484	4.04273	36.6707	CACNA1I;PLCB3;PRKCB;PRKD3;GNA11;PDE2A;ITPR1;ATP1A3;ATP2B3;CACNA1H;KCNK3;CACNA1G
8	Other types of O-glycan biosynthesis	7/47	0.000947	0.02351	5.04439	35.1186	B4GALT2;GALNT14;ST6GAL1;B4GALT1;C1GALT1;XXYLT1;GALNT9
9	Bladder cancer	6/41	0.002392	0.040809	4.93535	29.7885	RB1;RPS6KA5;MYC;FGFR3;VEGFA;HBEGF
10	Circadian entrainment	11/97	0.000431	0.012881	3.70026	28.6715	PER2;CACNA1I;RYR2;ADCYAP1R1;PLCB3;RPS6KA5;PER3;PRKCB;ITPR1;CACNA1H;CACNA1G
11	Endocrine and other factor-regulated calcium reabsorption	7/53	0.00195	0.03549	4.38506	27.3625	PLCB3;PRKCB;ATP1A3;ATP2B3;AP2A2;DNM1;SLC8A2
12	MAPK signaling pathway	24/294	6.69e-05	0.003046	2.59768	24.968	NTRK1;JUN;TGFB2;PRKCB;PLA2G4B;CACNA2D2;RRAS2;CACNA1A;DUSP8;DUSP16;CACNA1H;VEGFA;CACNA1G;MAPK13;CACNA1I;RPS6KA6;RPS6KA5;MECOM;MYC;GNA12;FLNA;FGFR3;CACNG4;FGFR1
13	Maturity onset diabetes of the young	4/26	0.0107	0.121681	5.2224	23.6967	PKLR;SLC2A2;HES1;BHLHA15
14	Axon guidance	16/182	0.000472	0.012881	2.79781	21.4281	SEMA6B;UNC5A;SEMA3C;EPHA8;ROCK2;PTCH1;UNC5D;L1CAM;EFNB2;EFNB1;EFNB3;SLIT1;PLXNA1;EPHB2;PAK3;NGEF
15	Long-term depression	7/60	0.003989	0.060497	3.80452	21.0172	PLCB3;PRKCB;PLA2G4B;GNA11;GNA12;ITPR1;CACNA1A
16	Cortisol synthesis and secretion	7/65	0.006224	0.080911	3.47565	17.654	CACNA1I;PLCB3;GNA11;ITPR1;CACNA1H;KCNK3;CACNA1G
17	Glycosaminoglycan biosynthesis	6/53	0.008688	0.103124	3.67298	17.4312	B4GALT2;B4GALT1;CHSY1;GLCE;ST3GAL1;HS3ST1
18	Adrenergic signaling in cardiomyocytes	13/150	0.001768	0.03448	2.7461	17.4042	RYR2;TPM4;CACNA2D2;ATP1A3;ATP2B3;PPP2R5C;PPP2R3A;SLC8A2;MAPK13;PLCB3;RPS6KA5;KCNQ1;CACNG4
19	cGMP-PKG signaling pathway	14/167	0.001645	0.03448	2.64986	16.9854	MEF2A;ROCK2;PDE2A;ITPR1;ATP1A3;ATP2B3;GATA4;MYLK;SLC8A2;PLCB3;GNA11;GNA12;MEF2D;GTF2I
20	Calcium signaling pathway	18/240	0.001399	0.031838	2.35382	15.4685	RET;NTRK1;RYR2;PRKCB;ITPR1;CACNA1A;ATP2B3;CACNA1H;MYLK;VEGFA;SLC8A2;CACNA1G;CACNA1I;PLCB3;ADORA2B;GNA11;FGFR3;FGFR1
21	Glycosphingolipid biosynthesis	5/45	0.017411	0.148541	3.5924	14.5515	B4GALT2;B4GALT1;GCNT2;B4GALNT1;ST3GAL1
22	Insulin secretion	8/86	0.00857	0.103124	2.95501	14.0645	RYR2;PLCB3;ADCYAP1R1;PRKCB;GNA11;SLC2A2;ATP1A3;FFAR1
23	Type II diabetes mellitus	5/46	0.019008	0.149036	3.5046	13.8884	PKM;PKLR;CACNA1A;SLC2A2;CACNA1G
24	Mannose type O-glycan biosynthesis	3/23	0.041189	0.229479	4.30253	13.7233	B4GALT2;B4GALT1;B3GAT1
25	Focal adhesion	15/201	0.003544	0.056913	2.33493	13.1748	JUN;SHC2;ITGB5;PRKCB;ROCK2;PTEN;MYLK;VEGFA;ACTG1;THBS3;CCND2;COL9A1;RAPGEF1;FLNA;PAK3
26	Hypertrophic cardiomyopathy	8/90	0.011143	0.121681	2.81028	12.6377	RYR2;TGFB2;ITGB5;TPM4;CACNA2D2;CACNG4;ACTG1;SLC8A2
27	Proteoglycans in cancer	15/205	0.004258	0.06118	2.28529	12.4753	TGFB2;ITGB5;PRKCB;ROCK2;PTCH1;ITPR1;RRAS2;VEGFA;ACTG1;MAPK13;MYC;SDC1;FLNA;HBEGF;FGFR1
28	Oxytocin signaling pathway	12/154	0.006159	0.080911	2.44129	12.4256	TRPM2;RYR2;JUN;PLCB3;PRKCB;ROCK2;PLA2G4B;ITPR1;CACNA2D2;CACNG4;ACTG1;MYLK
29	Gastric acid secretion	7/76	0.01425	0.134148	2.91989	12.4124	PLCB3;PRKCB;KCNQ1;ITPR1;ATP1A3;ACTG1;MYLK
30	DNA replication	4/36	0.032386	0.200942	3.58854	12.3088	POLA1;MCM7;POLD2;POLE

## Sheet: Supplemental Table 3
Supplemental Table 3: Top 30 Pathways with genes downreguled by MAsIII
	Term	Overlap	P-value	Adjusted P-value	Odds Ratio	Combined Score	Genes
1	Cell cycle	34/124	4.68e-19	1.3e-16	9.09096	383.692	CDKN1B;PCNA;MCM7;BUB1B;TTK;PKMYT1;CDC14A;CDC20;CCNB1;FZR1;CCND2;CDC45;PTTG1;CHEK2;MYC;RAD21;E2F2;SKP2;BUB1;CDKN2C;GADD45A;PLK1;CDC7;CDC6;CDC25C;CDC25B;CCNA2;DBF4;CCNE2;ESPL1;CCNE1;CDK2;CDK1;MAD2L1
2	Homologous recombination	10/41	4.83e-06	0.000269	7.55794	92.5105	POLD3;BARD1;BLM;BRIP1;RAD51C;EME1;XRCC2;RAD54L;BRCA1;BRCA2
3	Steroid biosynthesis	6/20	0.000116	0.003213	10.0012	90.6671	SQLE;NSDHL;DHCR24;MSMO1;DHCR7;FDFT1
4	Fanconi anemia pathway	11/54	1.06e-05	0.000492	5.99721	68.6872	BLM;BRIP1;RAD51C;EME1;FANCD2;UBE2T;REV3L;USP1;HES1;BRCA1;BRCA2
5	Progesterone-mediated oocyte maturation	16/100	3.29e-06	0.000269	4.48335	56.5968	PLK1;KIF22;CDC25C;PKMYT1;CDC25B;AURKA;CCNA2;RPS6KA6;CCNB1;FZR1;MAPK8;CDK2;CDK1;PRKACB;BUB1;MAD2L1
6	Oocyte meiosis	19/129	1.49e-06	0.000207	4.07512	54.6805	PLK1;ITPR1;CDC25C;PKMYT1;AURKA;CDC20;SGO1;RPS6KA6;CCNB1;PTTG1;CCNE2;ESPL1;CCNE1;CDK2;CDK1;FBXO5;PRKACB;BUB1;MAD2L1
7	Central carbon metabolism in cancer	12/70	2.7e-05	0.000937	4.85255	51.0544	RET;SLC7A5;PFKL;PKM;PDHA1;MYC;PGAM1;IDH2;SLC2A1;PFKP;PDK1;FGFR1
8	Synthesis and degradation of ketone bodies	3/10	0.006796	0.094468	9.96845	49.7563	BDH1;HMGCS1;OXCT1
9	p53 signaling pathway	12/73	4.16e-05	0.001285	4.61318	46.536	CCNB1;CCND2;RRM2;CCNE2;CCNE1;GADD45A;CHEK2;CCNG2;CDK2;CDK1;PPM1D;GTSE1
10	Human T-cell leukemia virus 1 infection	25/219	4.49e-06	0.000269	3.04956	37.5502	SLC2A1;BUB1B;CDC20;MAPK8;XPO1;CCND2;PTTG1;CHEK2;MYC;E2F2;PRKACB;JUN;CDKN2C;MAP3K1;NFKB2;CCNA2;CCNE2;ESPL1;CCNE1;CDK2;VDAC1;CALR;SLC25A5;RAN;MAD2L1
11	Cellular senescence	19/156	2.49e-05	0.000937	3.26736	34.6426	LIN54;GADD45A;ITPR1;RRAS2;LIN9;FOXM1;CCNA2;CCNB1;CCND2;CCNE2;CCNE1;CHEK2;MYC;CDK2;CDK1;E2F2;VDAC1;MYBL2;SLC25A5
12	Glycolysis / Gluconeogenesis	10/67	0.000405	0.009383	4.10488	32.0654	GPI;PFKL;TPI1;PKM;PDHA1;PGAM1;PGK1;ENO1;ALDOA;PFKP
13	Small cell lung cancer	12/92	0.000401	0.009383	3.51405	27.4871	ITGB1;CDKN1B;CCNE2;LAMB3;CCNE1;GADD45A;MYC;CDK2;CKS2;E2F2;SKP2;CKS1B
14	Mucin type O-glycan biosynthesis	6/36	0.003306	0.057439	4.66334	26.6373	GALNT14;GALNT18;C1GALT1;B3GNT3;ST3GAL1;GALNT9
15	Pyrimidine metabolism	8/56	0.002021	0.040138	3.89194	24.1456	RRM1;UCK2;RRM2;NUDT2;CTPS1;ENPP3;DCK;DHODH
16	Other types of O-glycan biosynthesis	7/47	0.002992	0.055453	4.08326	23.7311	GALNT14;ST6GAL1;GALNT18;C1GALT1;XXYLT1;OGT;GALNT9
17	Pentose phosphate pathway	5/30	0.007202	0.095337	4.65888	22.9843	RPIA;GPI;PFKL;ALDOA;PFKP
18	Glycine, serine and threonine metabolism	6/40	0.005666	0.082896	4.11385	21.2824	GATM;PSAT1;SHMT1;PGAM1;PSPH;GCAT
19	Base excision repair	5/33	0.010835	0.124789	4.15906	18.8196	POLD3;PCNA;TDG;HMGB1;POLE
20	Fructose and mannose metabolism	5/33	0.010835	0.124789	4.15906	18.8196	PFKL;PFKFB3;TPI1;ALDOA;PFKP
21	RNA degradation	9/79	0.005234	0.080839	3.00257	15.7711	PFKL;CNOT6L;PABPC4;EXOSC8;ENO1;PABPC1;TENT4A;PFKP;LSM2
22	DNA replication	5/36	0.015554	0.154425	3.75598	15.6379	POLD3;POLA1;PCNA;MCM7;POLE
23	Alanine, aspartate and glutamate metabolism	5/37	0.017389	0.16669	3.63842	14.7427	GOT1;GAD1;GPT2;ASNS;GLUL
24	Glucagon signaling pathway	11/107	0.004741	0.077531	2.67881	14.3356	PFKL;PDHA1;PKM;PGAM1;ITPR1;GNAS;SLC2A1;PRKACB;CPT1B;ACACA;PFKP
25	Butanoate metabolism	4/28	0.026981	0.225043	3.87789	14.0093	HMGCS1;BDH1;OXCT1;GAD1
26	MAPK signaling pathway	24/294	0.001243	0.026585	2.09249	13.9989	JUN;MAP3K1;GADD45A;CACNA2D2;PDGFA;RRAS2;CACNA1A;GNG12;CDC25B;RASGRP3;NFKB2;NR4A1;RPS6KA6;MAPK8;RPS6KA5;MECOM;MYC;STMN1;FLNA;MAP3K13;PRKACB;MAP4K4;MAP3K5;FGFR1
27	PPAR signaling pathway	8/74	0.011222	0.124789	2.82784	12.6966	FADS2;HMGCS1;FABP5;LPL;DBI;ACSL3;CPT1B;PPARD
28	One carbon pool by folate	3/20	0.047547	0.322763	4.10251	12.4964	MTHFD1L;MTHFD2;SHMT1
29	Arrhythmogenic right ventricular cardiomyopathy	8/77	0.014075	0.150497	2.70446	11.53	ITGB1;RYR2;ITGB5;CDH2;JUP;CACNA2D2;ACTG1;SLC8A2
30	Circadian rhythm	4/31	0.037646	0.282853	3.44647	11.3028	PER3;BHLHE40;RORC;CRY1

## Sheet: Supplemental Table 4
Supplemental Table 4 Mapping Stats for ChROSeq.
Sample	R_Ctrl-1	R_Ctrl-2	R_iAs-1	R_iAs-2	R_MAs-1	R_MAs-2	K_Ctrl-2	K_Ctrl-3	K_iAs-2	K_iAs-3	K_MAs-1	K_MAs-4
Total Reads	58609035	65888344	51228077	65207238	60676067	63439336	38224600	106734841	147055496	4464089	86862001	164919834
Reads after Adaptor Removal QC	53796145	64954650	43863875	60649491	50739353	56736125	36660847	98534657	141380008	4340060	70103470	158499435
% Reads Removed with Adaptor Removal QC	0.08212	0.01417	0.14375	0.0699	0.16377	0.10566	0.04091	0.07683	0.03859	0.02778	0.19293	0.03893
Reads after PCR Duplicate QC	6981116	7224928	7272010	13197296	8896018	7035003	18694695	23418617	13346587	3229816	9181528	11902974
% Reads Removed with PCR Duplicate QC	0.79877	0.87618	0.71429	0.72771	0.68962	0.78344	0.47002	0.70376	0.87065	0.24871	0.70136	0.8889
Reads Mapped	5116203	5253127	5529831	10577737	6816818	5034057	14184307	17170177	7113009	2580994	4424434	6108553
% Reads Mapped	0.08729	0.07973	0.10795	0.16222	0.11235	0.07935	0.37108	0.16087	0.04837	0.57817	0.05094	0.03704
Reads Mapped (Excluding rRNA, chrM, scaffolds)	5116203	5253127	5529831	10577737	6816818	5034057	14184307	17170177	7113009	2580994	4424434	6108553
% Reads Mapped (Excluding rRNA, chrM, scaffolds)	0.08729	0.07973	0.10795	0.16222	0.11235	0.07935	0.37108	0.16087	0.04837	0.57817	0.05094	0.03704
# TREs (dREG output)	20298	22195	29315	34906	19341	16559	37008	39081	19720	21223	17120	18195
# TREs 2.0 (reran dREG output with re-mapped files)	20749	22692	29989	35729	19806	16934	37010	39076	19719	21222	17120	18194
